# Supplementary material for: Identification, Characterization and Antihypertensive Effect In Vivo of a Novel ACE-Inhibitory Heptapeptide from Defatted Areca Nut Kernel Globulin Hydrolysates
Source: Molecules. 2021 May 31;26(11):3308. doi: 10.3390/molecules26113308 (PMC8199471; doi:10.3390/molecules26113308)
Supplement: Supplementary file 1 [file molecules-26-03308-s001.zip]

Archive with 1 entries (1 files):
- molecules-1157715-Supplementary Material.pdf
